# Supplementary material for: Structure–Activity Relationship Study of 3-Alkynyl-6-aryl-isothiazolo[4,3-b]pyridines as Dual Inhibitors of the Lipid Kinases PIKfyve and PIP4K2C
Source: Pharmaceuticals (Basel). 2025 Sep 6;18(9):1341. doi: 10.3390/ph18091341 (PMC12472322; doi:10.3390/ph18091341)
Supplement: Supplementary file 1 [file pharmaceuticals-18-01341-s001.zip]

Archive with 1 entries (1 files):
- pharmaceuticals-3726359-supplementary.pdf
